# Supplementary material for: Vaccination with a Trypanosoma cruzi Protein Extract Plus BCG∆BCG1419c Promotes a Balanced Th1/Th2 Immune Profile That Improves Control of Acute Chagas Disease in BALB/c Mice
Source: Microorganisms. 2025 Oct 25;13(11):2447. doi: 10.3390/microorganisms13112447 (PMC12654836; doi:10.3390/microorganisms13112447)
Supplement: Supplementary file 1 [file microorganisms-13-02447-s001.zip]

Archive with 1 entries (1 files):
- microorganisms-3895898-supplementary.pdf
